# Supplementary material for: Flavor Quality and Lipid-Lowering Function of Mixed Fermented Pu-erh Tea with Various Monascus Species
Source: Foods. 2025 May 26;14(11):1894. doi: 10.3390/foods14111894 (PMC12154036; doi:10.3390/foods14111894)
Supplement: Supplementary file 1 [file foods-14-01894-s001.zip]

Archive with 1 entries (1 files):
- foods-3594782-Table S1.xlsx
