# Supplementary material for: Flavor Quality and Lipid-Lowering Function of Mixed Fermented Pu-erh Tea with Various Monascus Species
Source: Foods. 2025 May 26;14(11):1894. doi: 10.3390/foods14111894 (PMC12154036; doi:10.3390/foods14111894)
Supplement: Supplementary file 1 [file foods-14-01894-s001.zip › foods-3594782-Table S1.xlsx]

## Sheet: Sheet1
	CAS	Aroma substance	UT relative content	FT relative content
Hydrocarbons	005989-27-5	D-Limonene	0.0733	0.158
	000128-37-0	Butylated Hydroxytoluene	——	0.0681
	000504-96-1	Neophytadiene	0.0056	0.0286
	000504-96-1	Caryophyllene	0.0099	0.0144
	003856-25-5	Copaene	0.003	0.0062
	000112-88-9	1-Octadecene	0.0011	0.0012
	073209-42-4	trans-Calamenene	0.0149	——
	000527-84-4	o-Cymene	0.0112	——
	1000130-87-5	Z-8-Hexadecene	0.009	——
	000099-86-5	α-terpinene	0.0072	——
	000469-61-4	a-cedrene	0.0049	——
	000475-20-7	Longifolene	0.0043	——
	031983-22-9	α-Muurolene	0.0033	——
	000489-29-2	β-Maaliene	0.0029	——
	035953-54-9	2-Tetradecene, (E)-	0.0028	——
	1000351-75-7	Triacontyl trifluoroacetate	0.0017	——
	000483-78-3	Naphthalene,1,6-dimethyl-4-(1-methylethyl)-	0.0016	——
	1000131-11-8	Z-5-Nonadecene	0.0012	——
Alcohols	010482-56-1	L-ɑ-Terpineol	0.0597	0.0794
	000078-70-6	Linalool	0.1725	0.0489
	000106-24-1	Geraniol	0.0136	0.0349
	039028-58-5	(3R,6S)-2,2,6-Trimethyl-6-vinyltetrahydro-2H-pyran-3-ol	——	0.0284
	000077-53-2	Cedrol	0.0131	0.0264
	000505-32-8	Isophytol	——	0.0052
	005989-33-3	2-Furanmethanol， 5-ethenyltetrahydro-.alpha.,.α.,5-trimethyl-, cis-	0.0869	——
	003391-86-4	1-Octen-3-ol	0.0424	——
	000562-74-3	Terpinen-4-ol	0.0168	——
Aldehyde	002167-14-8	Teapylrole	——	0.0281
	000112-31-2	Decanal	0.0082	0.0203
	000100-52-7	Benzaldehyde	0.004	0.0167
	000432-25-7	β-cyclocitral	0.0257	0.0083
	000116-26-7	safanal	0.0325	——
Ketone	000502-69-2	2-Pentadecanone,6,10,14-trimethyl-	0.0169	0.0529
	000079-77-6	trans-β-Ionone	0.0841	0.0399
	10396-80-2	2,5-cyclohexadien-1-one,2,6-bis(1,1-dimethylethyl)-4-hydroxy-4-methyl-	——	0.0321
	003796-70-1	5,9-Undecadien-2-one， 6,10-dimethyl-, (E)-	0.0227	0.0251
	001203-08-3	4-(2,6,6-Trimethylcyclohexa-1,3-dienyl)but-3-en-2-one	0.0135	0.0187
	000127-41-3	α-Ionone	0.0329	0.0138
	000112-12-9	2-Undecanone	——	0.0114
	013341-72-5	2(4H)-Benzofuranone， 5,6,7,7a-tetrahydro-3,6-dimethyl-	0.0048	0.0053
	000464-49-3	(+)-2-Bornanone	0.0199	——
	050464-95-4	6-Methyl-6-(5-methylfuran-2-yl)heptan-2-one	0.0035	——
	017283-81-7	2-Butanone， 4-(2，6，6-trimethyl-1-cyclohexen-1-yl)-	0.0022	——
Esters	1000309-04-5	Phthalic acid， isobutyl octyl ester	0.0134	0.071
	015356-74-8	2(4H)-Benzofuranone， 5,6,7,7a-tetrahydro-4,4,7a-trimethyl-	0.0355	0.0555
	1000373-80-3	Ethyl 2-(5-methyl-5-vinyltetrahydrofuran-2-yl)propan-2-yl carbonate	0.0823	0.0511
	000119-36-8	Methyl salicylate	0.0141	——
	000084-74-2	Dibutyl phthalate	0.0013	——
Phenols	029837-07-8	cis-α-Bisabolene	——	0.0168
	000096-76-4	2,4-Di-tert-butylphenol	0.0064	——
Acids	040710-32-5	Nonahexacontanoic acid	0.0015	——
Heteroxy compound	166773-55-3	3-Methyl-2-(3,7,11-trimethyldodecyl) furan	——	0.0059
Others	002314-78-5	2,5-Pyrrolidinedione， 1-ethyl-	0.0117	0.0274
